# Supplementary material for: Analysing Digital Engagement Patterns: A Machine Learning Investigation into Social Anxiety Among Adolescents with ADHD
Source: J Clin Med. 2024 Dec 7;13(23):7461. doi: 10.3390/jcm13237461 (PMC11642364; doi:10.3390/jcm13237461)
Supplement: Supplementary file 1 [file jcm-13-07461-s001.zip]

Archive with 2 entries (2 files):
- Supplementary Table S1_Selected_hyperparameters.pdf
- Supplementary Table S2_Hyperparameter_grids.pdf
